# Supplementary material for: Protein Hydration in a Bioprotecting Mixture
Source: Life (Basel). 2021 Sep 22;11(10):995. doi: 10.3390/life11100995 (PMC8537178; doi:10.3390/life11100995)
Supplement: Supplementary file 1 [file life-11-00995-s001.zip]

Archive with 1 entries (1 files):
- life-1343651-supplementarynew.pdf
